# Supplementary material for: Effects of Dietary Protein Levels on Sheep Gut Metabolite Profiles during the Lactating Stage
Source: Animals (Basel). 2023 Dec 29;14(1):121. doi: 10.3390/ani14010121 (PMC10778572; doi:10.3390/ani14010121)
Supplement: Supplementary file 1 [file animals-14-00121-s001.zip]

Archive with 1 entries (1 files):
- animals-2749261-supplementary.pdf
